# Supplementary material for: Development and evaluation of a soft wearable weight support device for reducing muscle fatigue on shoulder
Source: PLoS One. 2017 Mar 14;12(3):e0173730. doi: 10.1371/journal.pone.0173730 (PMC5349681; doi:10.1371/journal.pone.0173730)
Supplement: S1 Dataset — (XLSX) [file pone.0173730.s001.xlsx]

## Sheet: Sheet1
MVC	Week 1				Week 2				Week 3
(mV)
Subject #	RL00	RL00	RL90	RL90	RL00	RL00	RL90	RL90	RL00	RL00	RL90	RL90
	AD	MD	AD	MD	AD	MD	AD	MD	AD	MD	AD	MD
1	571.7	150.3	417.9	641.6	222	94.9	252.6	356.9	-	-	-	-
2	364.9	245.8	283.2	234.8	169.3	212.4	149	339.7	-	-	-	-
3	262.8	262.7	104.7	245	381.3	519.1	191.4	398.2	-	-	-	-
4	166.7	72	103.5	159	270.5	307.3	142.8	564	309	348.3	164.5	655.2
5	872.6	274.4	505.3	253.4	612.8	323.8	519.8	466.1	-	-	-	-
6	184.3	54.4	303.4	470.6	-	-	-	-	-	-	-	-
MVC	Week 4				Week 5				Week 6
(mV)
Subject #	RL00	RL00	RL90	RL90	RL00	RL00	RL90	RL90	RL00	RL00	RL90	RL90
	AD	MD	AD	MD	AD	MD	AD	MD	AD	MD	AD	MD
1	167.5	59.4	234.4	313.3	194.2	61	262.9	333.4	189.9	42.1	283.4	216.2
2	401.6	232	291.8	401.2	190.1	195.8	167.1	301.6	307.7	203.4	166.9	361.6
3	449.5	388.6	366.2	352.6	385.6	291.9	143.9	216	248.2	407.3	186.4	396
4	258.2	186.5	72.3	283.1	93.9	91.6	104	100	141.5	60.1	87.4	135.5
5	669.8	247.6	579	361.3	394.7	121.9	353.2	196	721	225.9	417.1	212.6
6	-	-	-	-	-	-	-	-	-	-	-	-
