# Supplementary material for: Development and evaluation of a soft wearable weight support device for reducing muscle fatigue on shoulder
Source: PLoS One. 2017 Mar 14;12(3):e0173730. doi: 10.1371/journal.pone.0173730 (PMC5349681; doi:10.1371/journal.pone.0173730)
Supplement: S2 Dataset — (XLSX) [file pone.0173730.s002.xlsx]

## Sheet: Sheet1
sEMG RMS for Subject 1's AD
Number of Motion	WO-RL00	WA-RL00	WO-RL30	WA-RL30	WO-RL60	WA-RL60	WO-RL90	WA-RL90
1	1.10127	1.23412	1.10723	1.19332	0.922549	0.925337	1.28956	1.53627
2	1.26563	1.05314	1.29911	1.3917	0.950052	1.03279	1.31348	1.26621
3	1.37155	0.982207	1.32879	1.25805	1.12863	0.946385	1.29176	1.47233
4	1.20241	1.10126	1.29485	1.13122	1.14473	0.851991	1.3315	1.43617
5	1.23982	1.00279	1.23646	0.971908	0.926497	1.07185	1.09154	1.5585
6	1.32614	1.02328	1.2069	1.21276	1.117	0.875746	1.28907	1.18185
7	1.27852	1.03346	1.29977	1.17991	1.1072	1.00811	1.20195	1.26203
8	1.23283	1.0152	1.23304	1.29304	1.0548	0.928808	1.16233	1.22564
9	1.30368	1.15472	1.28961	1.20896	1.076	1.00462	1.21474	1.21048
10	1.35986	1.03501	1.32058	1.30483	1.17968	1.0935	1.23446	1.0627
11	1.30585	1.23606	1.32988	1.42664	1.10796	0.936143	1.22438	1.05811
12	1.2019	1.14188	1.41508	0.968551	1.00867	1.18478	1.17893	1.08992
13	1.47951	1.11812	1.41643	1.191	1.18535	1.24039	1.44093	1.18701
14	1.40146	1.24797	1.28112	1.39291	1.29846	1.06959	1.12312	1.24865
15	1.19219	1.15969	1.59165	1.38862	1.15929	1.0457	1.19563	1.30877
16	1.37437	1.05553	1.43458	1.19561	1.30912	1.29303	1.25276	1.36674
17	1.48725	1.18452	1.61179	1.45256	1.27593	1.21203	1.23132	1.25246
18	1.54902	1.31749	1.70998	1.25781	1.28811	1.16675	1.19603	1.47357
19	1.54607	1.26289	1.58411	1.28701	1.51156	1.1844	1.38975	1.24358
20	1.79091	1.24572	1.88281	1.40363	1.32813	1.25588	1.37929	1.2898
21	1.68459	1.15962	1.94379	1.18934	1.47719	1.02755	1.38107	1.29369
22	1.74512	1.13287	1.59097	1.0427	1.30447	1.10932	1.26251	1.42262
23	1.6541	1.24136	1.63825	1.43552	1.42415	1.48619	1.45468	1.47103
24	1.39683	1.20416	1.87002	1.35485	1.48815	1.11491	1.56793	1.47534
25	1.668	1.19648	1.94095	1.46188	1.56885	1.34725	1.36075	1.23195
26	1.7179	1.3146	1.88002	1.61818	1.40484	1.53398	1.42079	1.51238
27	1.54783	1.32785	2.06987	1.50797	1.46156	1.36297	1.50614	1.3326
28	1.83309	1.2205	1.85843	1.38225	1.64524	1.22591	1.36987	1.29408
29	1.65946	1.41301	2.14434	1.61971	1.69536	1.41797	1.41187	1.39517
30	1.86052	1.41971	2.16328	1.65603	1.67174	1.43926	1.50599	1.29347
