# Supplementary material for: Development and evaluation of a soft wearable weight support device for reducing muscle fatigue on shoulder
Source: PLoS One. 2017 Mar 14;12(3):e0173730. doi: 10.1371/journal.pone.0173730 (PMC5349681; doi:10.1371/journal.pone.0173730)
Supplement: S3 Dataset — (XLSX) [file pone.0173730.s003.xlsx]

## Sheet: Sheet1
Figure 18
WOWA (%)	RL00		RL30		RL60		RL90
	WO	WA	WO	WA	WO	WA	WO	WA
Subject 1	19.2173	10.3323	10.5997	12.669	17.5332	18.8911	26.6797	25.7394
Subject 2	11.0822	11.0142	15.8121	17.2644	22.4498	19.7613	15.5497	10.0031
Subject 3	14.2382	13.8204	16.5806	12.8984	21.5655	19.6709	15.6972	15.9872
Subject 4	13.2051	16.2434	19.1715	13.0351	14.9395	23.1301	12.288	13.2054
Subject 5	21.3421	15.1537	17.9151	17.0548	13.501	19.7801	14.3468	11.4692
WAWO (%)	RL00		RL30		RL60		RL90
	WA	WO	WA	WO	WA	WO	WA	WO
Subject 1	10.1162	14.8136	13.3512	19.8509	16.2146	17.4871	10.4117	9.2075
Subject 2	15.4776	11.4339	10.7083	11.4685	14.1759	14.4633	14.093	11.6587
Subject 3	16.5082	22.3089	16.6031	16.6259	16.044	16.7301	9.4704	22.0271
Subject 4	15.8515	18.013	14.7272	17.7493	16.0784	21.0731	14.154	12.9926
Subject 5	15.2264	15.6957	22.5861	32.3407	25.1263	26.6608	12.7193	14.569
Figure 19
WOWA (%)	RL00		RL30		RL60		RL90
	WO	WA	WO	WA	WO	WA	WO	WA
Subject 1	20.856	15.8645	18.7372	18.3182	16.9356	13.114	17.2237	15.3822
Subject 2	18.124	17.8048	14.9367	15.228	10.9391	13.6008	10.1117	7.2734
Subject 3	15.5567	10.714	19.0916	17.141	17.3224	13.1985	18.3485	14.2979
Subject 4	15.3944	14.9154	22.3786	14.6745	21.7236	24.1371	17.7388	16.3006
Subject 5	21.6781	9.1889	10.0647	16.8683	14.025	19.6966	7.1303	8.0481
WAWO (%)	RL00		RL30		RL60		RL90
	WA	WO	WA	WO	WA	WO	WA	WO
Subject 1	13.2855	19.3617	12.9853	18.6877	18.2517	19.0159	11.9377	12.0979
Subject 2	15.7469	23.0215	19.0385	15.3975	14.4012	11.7481	10.7326	15.543
Subject 3	17.72	27.4136	16.933	13.8688	11.3476	12.7835	10.6844	17.4258
Subject 4	18.4822	17.0528	14.4416	15.8749	16.9723	19.4931	14.8919	17.9116
Subject 5	12.0547	18.2956	19.2961	15.346	23.9632	20.0879	9.7984	12.3649
